# Supplementary material for: Global prevalence of adenomyosis and endometriosis: a systematic review and meta-analysis
Source: Reprod Biol Endocrinol. 2025 Nov 19;23:148. doi: 10.1186/s12958-025-01483-z (PMC12629041; doi:10.1186/s12958-025-01483-z)
Supplement: Supplementary file 1 — Supplementary Material 1. [file 12958_2025_1483_MOESM1_ESM.xlsx]

## Sheet: Table S1
Table S1: Application of search operators in various databases
Database	Access date	Search terms
Web of Science	02/01/2025	1. adenomyo* (Topic) or “endometrial adenoma” (Topic) or interna* near/0 endometriosis (Topic) or “stroma*endometriosis” or uter* near/0 adenomyo* (Topic) AND 2. prevalence or incidence or epidemiology or frequency or occurrence (all fields) AND 3. abnormal uterine bleeding or metrorrhagia or metrorrhagia or dysmenorrhea or dyspareunia or pelvic pain or menometrorrhagia or infertility or hysterec…
Pubmed	02/01/2025	(adenomyosis[Title/Abstract] OR adenomyoma[Title/Abstract] OR adenomyosis uteri[Title/Abstract] OR endometrial adenoma[Title/Abstract] OR endometriosis[Title/Abstract] OR uterine adenomyosis[Title/Abstract]) AND (prevalence[Title/Abstract] OR incidence[Title/Abstract] OR epidemiology[Title/Abstract] OR frequency[Title/Abstract] OR occurrence[Title/Abstract]) AND (abnormal uterine bleeding[All Fie…
Embase	02/01/2025	1. exp adenomyosis/ 2. exp adenomyosis/ 3. (adenomyo* or (endometrial adj adenoma) or (stroma* adj endometriosis) or (uter* adj1 adenomyo*)).mp. [mp=title, abstract, heading word, drug trade name, original title, device manufacturer, drug manufacturer, device trade name, keyword, floating subheading word, candidate term word] 4. 1 or 3 5. 2 or 3 6. 4 or 5 7. exp prevalence/ or exp Incidence/ or e…
Google Scholar	02/01/2025	prevalence of adenomyosis prevalence of endometriosis

## Sheet: Table S2
Table S2: Study characteristics included in a meta-analysis of published literature describing adenomyosis years 1996-2024
Study (First author Publication year)	Country	Study design	Age	Case	Sample size	Population characteristics	Survey time	Diagnostic modality
Ana Luiza Santos Marques (2021)	Brazil	Prospective	*31.6±5.8 †27.4±5.7	43	78	Women aged 18 to 40 years with abnormal uterine bleeding, infertility, and/or pelvic pain	January 2018 to December 2018	TVS
Anjeza Xholli (2023)	Italy	Retrospective	41 (34–46)	397	461	Women of childbearing potential presenting to the emergency department	January 2015 to June 2015	Gynaecological examination (including TVS)
Anne-Elodie Millischer (2023)	France	Prospective	17.4 ± 1.9	35	308	Adolescents aged 12–20 years referred to the radiologic MRI department unit	September 2019 to June 2020	MRI
Asma Ansari (2020)	Pakistan	Cross-sectional	20-48	35	238	Women presenting with complaints of AUB	January 2018 to June 2018	TVS and TAS
Bianca B. Mengerink (2015)	Netherlands	Prospective	44.2	84	195	Patients who underwent hysterectomy	November 2007 to January 2011	Histologic pathology
Cem Somer Atabekoglu (2020)	Turkey	Prospective	32 (19-40)	13	66	Women aged 18-40 who have experienced two consecutive miscarriages	June 2018 to December 2018	TVS
C. SCALA (2018)	Italy	Retrospective	** AD:30(26.5–33.0) †† 31.0(27.0–33.0)	58	206	Pregnant women who had ultrasonographic and/or histological diagnosis of endometriosis	January 2014 to December 2016	US
Caterina Morassutto (2016)	Italy	Retrospective	NA	216	807050	Female population of Friuli Venezia Giulia region	2011 to 2013	Histologic pathology
Christina K. Rasmussen (2019)	Denmark	Prospective	NA	19	46	Premenopausal women scheduled for hysterectomy or transcervical resection of the endomyometrium due abnormal uterine bleeding	October 2011 to July 2013	Histologic pathology
Claire Templeman (2008)	USA	Prospective	NA	961	124612	Women with surgical diagnoses of endometriosis and adenomyosis	1995 to 1996	Histologic pathology
Constance Maudot (2023)	France	Retrospective	47.0 (43.8−51.2)	242	510	Women managed by hysterectomy for benign pathology	January 2015 to November 2018	Histologic pathology
D. Vavilis (1996)	Greece	Retrospective	NA	116	594	Women undergoing hysterectomy	January 1991 to January 1995	Histologic pathology
Danielle E. Luciano (2013)	Italy	Prospective	*44.5±5.3 †38.2±1.8	36	54	Symptomatic premenopausal women scheduled to undergo hysterectomy because of benign conditions	March 2010 to January 2011	Histologic pathology
Dina MR. Dakhly (2016)	Egypt	Prospective	44.46±3.3	162	292	Premenopausal women with symptoms clinically suggestive of having adenomyosis.	January 2015 to August 2015	Histologic pathology
Duygu Kara Bozkurt (2017)	Turkey	Retrospective	47.8 ± 5.9	24	90	Patients scheduled to have hysterectomy	February 2012 to January 2013	Histologic pathology
E.Kucera (2011)	Czech Republic	Retrospective	61.4 (45-85)	88	219	Women with the diagnosis of early endometrial cancer and underwent a hysterectomy	2003 to 2008	Histologic pathology
F. Andrei Taran (2012)	Germany	Retrospective	44.3±5.5	94	291	Women undergoing hysterectomy with a histologic diagnosis of adenomyosis	1 January 2003 to 31 December 2006	Histologic pathology
F. Parazzini (2009)	Italy	Cross-sectional	*51.2±8.5 †52.7±10.4	231	820	Women who underwent hysterectomy for benign gynecological conditions	January to September 2006	Histologic pathology
Harald Krentel (2022)	Germany	Retrospective	Group1: 54.9 Group2:44.5	129	307	Patients who underwent hysterectomy for benign disease	2011 to 2013	Histologic pathology
Hatem Abu Hashim (2020)	Egypt	Cross-sectional	29.2 ± 4.7	45	320	Infertile women ≤41 years of age	October 2013 to June 2017	US and MRI
G. Leyendecker (2015)	Germany	NA	33 (23-42)	127	143	Women aged 23–42 years (mean age 33 years) attending the Fertility Center Darmstadt	NA	MRI
G. Kunz (2005)	Germany	NA	32.5 (17-46)	145	227	Women with a history of infertility	NA	MRI
Gerson Weiss (2009)	USA	Retrospective	*49.5±3.4 †49.0±3.4	66	137	Patients who had hysterectomies	November 1995 to December 1997	Histologic pathology
Gulsah Selvi Demirtas (2021)	Turkey	Retrospective	50 ± 5.7	755	3457	Patients who underwent hysterectomy	2014 to 2016	Histologic pathology
İsmet Gün (2012)	Turkey	Retrospective	NA	98	472	Women who underwent a hysterectomy	2007 to 2011	Histologic pathology
J. M. Puente (2016)	Spain	Cross-sectional	*38.3 ± 4.1 †37.2 ± 4.7	24	1015	Women prior to initiating an ART cycle	January 2009 to December 2013	TVS
J. Naftalin (2012)	UK	Prospective	40 (32-48)	206	985	Women who attended the clinic and underwent structured clinical and transvaginal ultrasound examination	January 2009 to January 2010	TVS
K. Kepkep (2007)	Turkey	Prospective	NA	26	70	Patients scheduled for hysterectomy underwent preoperative transvaginal sonography	January 2003 to April 2004	Histologic pathology
Letizia Zannoni (2024)	Italy	Cross-sectional	19.2±2.9	19	100	Young women with a history of chronic pelvic pain dating from at least six months	September 2016 to September 2018	US
Letizia Zannoni (2020)	Italy	Cross-sectional	48.2±3.9	26	78	Patients waiting for hysterectomy for uterine benign diseases	November 2014 to June 2016	Histologic pathology
Lucia Lazzeri (2014)	Italy	Prospective	34.1 ± 5.0	59	121	Women undergoing laparoscopic treatment for deep infiltrating endometriosis	January 1, 2012, to March 30, 2013,	TVS
Michele Orsi (2022)	Italy	Retrospective	*39.7±5.2 †37.6±4.5	130	170	Women undergoing hysterectomy within 42 days after delivery	2009 to 2020	Histologic pathology
M Bourdon (2021)	France	Cross-sectional	NA	248	496	Non-pregnant patients aged between 18 and 42 years who had undergone surgical exploration for benign gynecological conditions	May 2005 and May 2018	MRI
M. BAZOT (2002)	France	Prospective	Group 1: 44.3 ± 4.8; Group 2: 53.4 ± 11.1	47	129	Women scheduled for hysterectomy	January 1996 to April 1998	Histologic pathology
Maria Francesca Perelló (2016)	Spain	Retrospective	34.5±5.6	33	155	Patients with a complete removal of deep infiltrating endometriosis	January 2013 to December 2014	Histologic pathology
Mathilde Bourdon (2020)	France	Cross-sectional	31.5± 5.5	173	361	Patients between 18 and 42 years of age who were surgically explored for benign gynecological conditions	May 2005 to May 2018	MRI
Mobolaji O. Ajao (2019)	USA	Retrospective	*46.6 ± 6.8 †45.0 ± 5.5	171	443	Women who underwent laparoscopic hysterectomy for benign indications	2008 to 2012	Histologic pathology
Neal M.Lonky (2023)	USA	Retrospective	41.9±4.6	170	370	Women who underwent hysterectomy , with a pre-operative (clinical) diagnosis of chronic AUB associated with uterine leiomyomas (AUB-L), and have at least one AUB diagnosis code in the system 30 days before the hysterectomy.	January 2018 to December 2022	Histologic pathology
Nadine Di Donato (2014)	Italy	Retrospective	35.2±6.38	353	1618	Women with preoperative clinical and ultrasound diagnosis of endometriosis	January 2010 to December 2012	TVS and Histologic pathology
O Yeniel (2007)	Turkey	Prospective	50.3±10.4	103	298	patients who had undergone abdominal, vaginal or laparoscopic hysterectomy with or without adnexa in clinic	October 2003 to April 2004	Histologic pathology
Onchee Yu (2020)	USA	Retrospective	*41.5 †37.5	3425	333693	Women aged 16-60 years in 2006-2015	2006 to 2015	Imaging
P Vercellini (1998)	Italy	Prospective	45±6	29	102	Premenopausal parients underwent hysterectomy	NA	Histologic pathology
Pingjuan Ni (2022)	China	Retrospective	45 (39–49)	102	1065	Patients with AUB problems	January 2019 to March 2021	Histologic pathology
Sara Alson (2024)	Sweden	Prospective	32 (25-39)	272	1160	Women scheduled for their first assisted reproductive treatment	December 2018 to May 2021	TVS
Silvia Vannuccini (2024)	Italy	Observational cohort	17.6 ± 3.2	26	95	Adolescents and young women aged 13-25 suffer from dysmenorrhea and severe menorrhagia	January 2021 to July 2022	US
Sofie Orlov (2022)	Sweden	Retrospective	30 (16–51)	43	373	Women with symptoms suggestive of endometriosis referred to advanced ultrasound examination	2014 to 2017	TVS
Shrestha A (2012)	Nepal	Cross-sectional	45±8.4	60	256	Women were scheduled for hysterectomy.	April 2009 to March 2010	Histologic pathology
S. Alborzi (2006)	Iran	Prospective	NA	9	81	Patients with AUB problems	June 2004 to November 2005	Histologic pathology
S. Kissler (2008)	Germany	Prospective	NA	21	40	Patients presenting with the complaint of severe dysmenorrhoea	March 2002 to March 2004	MRI
S. Pinzauti (2015)	Italy	Prospective	*26.06 ± 2.89 † 24.26 ± 3.27	53	156	Women referred from a gynecology outpatient center to university hospital for ultrasound examination	April 2013 to July 2013	TVS
S. S. Saleh (2012)	Jordan	Retrospective	NA	38	137	Women who underwent a hysterectomy	2008 to 2009	Histologic pathology
S.B. Larsen (2011)	Denmark	Prospective	Endometriosis: 31.5±5.5; Cervical cancer: 43.9±11.0; Hysterectomy: 45.7±5.1	25	282	Women with suspected deeply infiltrating endometriosis and planned surgery	1 January 2001 to 1 June 2005	MRI
T. Bergholt (2001)	Denmark	Retrospective	NA	132	549	Women undergoing hysterectomy	1 January 2001 until 1 June 2005	Histologic pathology
Tina Tellum (2019)	Norway	Retrospective	*43.5±4.9 †41.2±4.2	57	93	Premenopausal women suffering from a benign gynecological condition	September 2014 to August 2016	MRI
Tristan McCaughey (2022)	Australia	Retrospective	47.5±10.0	177	317	Women who underwent hysterectomy	1 January 2016 to 31 December 2018	Histologic pathology
Uri P Dior (2019)	Australia	Prospective	30.6±7	82	234	Reproductive-age women who underwent laparoscopic surgery after presenting to a pelvic-pain focused gynecology clinic	May 2012 to May 2016	US
Xishi Liu (2008)	China	Prospective	34.58±7.6	153	376	Patients with surgically diagnosed ovarian endometriomas	2003 to 2004	Histologic pathology
Xuelian Li (2014)	China	Retrospective	44.8±4.8	734	1697	Patients underwent hysterectomy	2007	Histologic pathology
Ying-Lung Sun (2010)	China	Retrospective	44.72 ± 6.83	85	213	Patients scheduled for hysterectomy underwent preoperative transvaginal sonography	January 2006 and December 2007	Histologic pathology
Abbreviations: UK, United Kingdom; USA, the United States of America; AD, Adenomyosis; US, Ultrasound; MRI, Magnetic Resonance Imaging; TVS, Transvaginal ultrasound; TAS, Transabdominal ultrasound; NA, Not applicable; * The mean age of patients with adenomyosis; † The mean age of patients without adenomyosis; **The mean age of patients with focal adenomyosis, †† The mean age of patients with diff…

## Sheet: Table S3
Table S3: Study characteristics included in a meta-analysis of published literature describing endometriosis years 1996-2024
Study (First author Publication year)	Country	Study design	Age	Cse	Sample size	Population characteristics	Survey time	Diagnostic modality
A.A. Rouzi (2015)	Saudi Arabia	Retrospective	33.8±8.9	21	190	Women who had undergone gynecological laparoscopy	January 2008 and December 2013	Laparoscopy
Adeniran O. Fawole (2015)	Nigeria	cross-sectional	32.9±5.6	115	239	Women aged between 18 and 45 years who were scheduled for their first diagnostic laparoscopy for a gynecologic indication	October 1, 2008, and December 31, 2010	Laparoscopy
Aidyn G. Salmanov (2024)	Ukraine	cross-sectional study	36.9±8.0	4397	15458	Adolescent girls (at <18 years old) and adult women (at ≥18 years) who were enrolled into study	January 1st, 2019 to December 31st	Medical interview, physical, clinical, and ultrasound examination
Alice Maraschini (2024)	Italy	Administrative Data	15-50y	112945	134667646	The hospital discharge records database	2011-2020	Laparoscopy or Histologic pathology
Anne-ElodieMillischer (2023)	France	prospectives	17.4± 1.9	121	308	Adolescents who underwent MRI for severe dysmenorrhea	September 2019 and June 2020	MRI
ARIEL FUENTES (2014)	Santiago de Chile	Retrospective	17.4± 1.9	14	287	Women undergoing laparoscopic sterilization surgery	March 2007 to July 2011	Laparoscopy
Asdis Kristjansdottir (2023)	Iceland		15-49	1487	1135908	Patient information obtained from all medical facilities with a surgical and/or histologically diagnosed pelvic endometriosis.	January 1, 2001 to December 31, 2015	Laparoscopy or Histologic pathology
Ashley L. Gubbels (2020)	USA	Retrospective cross‐sectional study	29.5 ± 6.8	56	142	Patients without gross evidence of endometriosis or other identified causes of pain on laparoscopy	January 2011 to December 2016	Histologic pathology
Ayae Yamamoto (2017)	USA	Retrospective cross‐sectional study	36.87 ± 4.09	68	717	Patients at the University of California, San Francisco (UCSF) Center for Reproductive Health undergoing IVF cycles	January 1, 2008 and December 31, 2009	Laparoscopy or Histologic pathology
Bahar Yuksel Ozgor (2023)	Turkish	cross-sectional	30	2880	15673	Female respondents were recruited through various online questionnaires	September 15, 2022, to November 2022	Histologic pathology
Bethan Swift (2023)	UK	cross-sectional	37.8±8.3	410	7646	Women aged 18–55 in Northern Cyprus	January 2018 and February 2020	Self-reported
Camran Nezhat (2024)	USA	Retrospective cross‐sectional study	36.2±4.1	195	215	All patients underwent failed infertility treatments and unexplained infertility	September 2019 to March 2023	Laparoscopy or Histologic pathology
Caroline J. Violette (2024)	USA	cross-sectional study	Without ED: 29 (25-33) with ED: 32 (28-35)	17590	17796365	Patients who had a hospital delivery from 2016 to 2020	2016 to 2020	Self-reported
Caterina Morassutto (2016)	Italy	Retrospective	NA	900	807050	All data used in the present study were extracted from this regional epidemiological data warehouse.	2011–2013	Histologic pathology
CharlesChapron (2017)	France	prospective observational study	31.2 ± 5.3 free:32.9 ± 6.2	237	292	Nonpregnant patients who were between 18 and 42 years of age, and who underwent surgery for symptomatic benign gynecological conditions	January 2011 and December 2014.	Histologic pathology
Cynthia L. Leibson (2004)	Michigan	NA	ED: 38.2 ±9.2	1033	8975	All participants were women residents, aged 15 years.	January 1, 1987, through December 31, 1999	Rochester Epidemiology Project and Clinical diagnosis
David Mirkin (2007)	New York	Retrospective	18-55	40150	6220349	Population in the Medstat Marketscan database	1999 through 2003	Inpatient, outpatient, or emergency diagnosis
E. Bean (2022)	UK	prospective observation study	33 (16-51)	66	1341	Women who attended for an early pregnancy assessment for reassurance or because of suspected early pregnancy complications	April 2017 and March 2019	US
Engin Oral (2003)	Turkey	Retrospective	43±13	14	183	Malignant epithelial tumours of ovary patients who underwent surgery	1995–2001	Histologic pathology
Erika L. Mowers (2016)	Michigan	Retrospective	NA	1465	9622	Benign abdominal and laparoscopic hysterectomies performed from January 1, 2013, to July 2, 2014	January 1, 2013, to July 2, 2014	Laparoscopy or Histologic pathology
F. Machado-Linde (2014)	Spain	Retrospective	51.4±11.9	27	496	Patients operated for ovarian cancer	1971 and 2010	Histologic pathology
Francis Manyori Bigambo (2022)	China	cross-sectional study	31.72±7.97	40	977	Women aged ≥18 years, with no history of active smoking and drinking, and who were willing to participate in the study.	September 2021 and February 2022	Self-reported
Germaine M. Buck Louis (2011)	California	Matched cohort study	33±7	217	626	Women undergoing laparoscopy/laparotomy and women from the surgical centers’ catchment areas	2007–2009	MRI and Histologic pathology
Gruppo italiano (1994)	Italy	NA	31 (16-42)	195	660	Women with primary or secondary sterility, chronic pelvic pain, fibroids or benign ovarian cysts requiring laparoscopy or laparotomy	May 1991 and July 1992	Laparoscopy or Histologic pathology
H. Jimbo (1997)	Japan	retrospective	NA	25	172	Epithelial ovarian cancer patients	1980-1995	Histologic pathology
Hormoz Nassiri Kigloo (2024)	Canada	retrospective	NA	91530	12904324	women aged 18-49	2007 and 2014	Surgery and emergency
Hyunkyung Kim (2020)	Korea	retrospective	15-54	10099	3723475	Patients aged 15–54 years	2002 to 2013	ICD-10
Idhaliz Flores (2008)	USA	NA	33.3 ± 10.2 free:27.3 ± 10.4	57	1193	Anonymous questionnaire given to Puerto Rican women	NA	Self-reported
Jacob Göhring (2022)	Germany	retrospective cross-sectional study	2010: 37.6±9.3 2019: 37.1±9.8	2272	343486	Women (14 years or older) with at least one visit to one of the 136 private gynecologist practices	2010 and 2019	ICD-10
Jacob P. CHRIST (2021)	USA	retrospective	36.9±9.7 free:37.6±14.3	2863	332056	women enrollees who were 16-60	January 2006 tp December 2015	ICD-9/ICD-10
JanSunde (2020)	USA	retrospective	NA	139	1148	Patients who underwent gynecologic surgery	Jan 2015— Dec 2015 and July 2016—June 2017	Histologic pathology
Jaron Bocker (1994)	Israel	retrospective	50 (33-84)	16	1434	women who had undergone hysterectomies	1970-1989	Histologic pathology
K. K. CHU (1995)	China	NA	NA	245	752	Population consisted of 752 consecutive laparoscopic procedures for various indications	January 1993 to December 1993	Laparoscopy
K.C.Schliep (2015)	USA	NA	32.0 ± 6.8	190	473	Women, ages 18 – 44 years, who underwent laparoscopy or laparotomy irrespective of clinical indication	2007-2009	Laparoscopy or Histologic pathology
Kathleen G (1992)	UK	NA	fertile parterner:30.8(21-45) infertile:30.6(23-39)	56	174	Women complaining of infertility	October 1990 and January 1992	Laparoscopy
Laura Medina-Perucha (2022)	Spain	NA	37.0 (32.0–43.0)	25925	2452282	Women aged 15–55 years who were followed for at least 1year of study	January 2006 and December 2018	ICD-10
Leonardi M (2020)	Australia	retrospective	31.7±8	147	410	patients with signs and symptoms of endometriosis who were referred for clinical consultation or expert-guided DE TVS	January 2009 to December 2017	Laparoscopy
LorraineCamilleri (2011)	Malta	retrospective	NA	74	437	Infertile Maltese women of reproductive age who underwent diagnostic laparoscopy	September 1, 2003, and May 31, 2008	Laparoscopy
Louise Ruby Høj Illum (2022)	Denmark	retrospective	NA	26605	2188720	women aged 15–55 living in Denmark	between 1 January 1990 and 31 December 2017	Inpatient or outpatient information
M.R. Laufer (1997)	USA	retrospective	NA	32	46	All patients younger than 22 years of age with chronic pelvic pain.	1990 and 1994	Laparoscopy
M.Tissot (2017)	France	retrospective	40.7 (15-49)	55	465	Women undergone interval laparoscopic tubal sterilization	July 1989 to February 2009	Laparoscopy
Mahesh J. Fuldeore (2015)	USA	cross-sectional study	EM: 37.8 Without EM: 33.8	2922	48040	Survey responses from women aged 18–49 years	August 6, 2012, through November 14, 2012	Self-reported
METE HAASE MOEN (1997)	Norway	cross-sectional and case-control study	41±0.8	79	4034	Female inhabitants, born 1950 to 1952, living in the county of Ssr-Trsndelag	October 1992 to March 1993	Self-reported
Mette Haase Moen (1991)	Norway	NA	37 (20-50)	24	107	Women on whom they performed laparoscopic sterilization	1986 and 1989	Laparoscopy
Moamar Al-Jefout (2017)	Jordan	prospective	18.4±1.759	20	28	Female patients aged ≤21 who had chronic pelvic pain refractory to conventional medical therapy	2010 and 2014	Laparoscopy
Nadia Muhaidat (2021)	Jordan	retrospective	33.09 ±7.45	63	460	Women who underwent different laparoscopic procedures for a variety of indications	January 2015 and September 2020	Laparoscopy
Nimmi Varghese (2024)	India	cross-sectional	28.96	23	103	Women diagnosed with infertility and who underwent laparoscopy in the fertility center	April 2017 to December 2018	Laparoscopy
P. Chaggar (2023)	UK	prospective	36.5 ± 7.4 free:36.7 ± 8.2	194	1026	Premenopausal women who attended general gynecology clinic underwent pelvic ultrasound examination	February 2019 and October 2020	US
Patricia GiglioAyers (2024)	USA	cross-sectional	32	313	6141	Women aged 15 to 50	September, 2017 and September, 2019	Self-reported
Peter von Theobald (2016)	France	retrospective	37.9 ± 8.0	125178	14239197	Women residing in France	1 January 2008 and 31 December 2012	Hospitalization diagnosis
Philippe R. Koninckx (2021)	Italy	prospectively	NA	149	191	Women undergoing laparoscopy for infertility or pelvic pain and diagnosed with pockets	1988 and 2011	Surgery
Rebecca Reid (2019)	Australia	cross-sectional	18-49	22	652	Australian adults aged over 18 years	26 July and 28 August 2017	Self-reported
Roberto Matorras (2001)	Spain	Prospective	Normal sperm: 30.15 ± 4.03; Abnormal sperm: 30.30 ± 3.85	48	150	Infertile women with normal sperm or abnormal sperm	January 1994 to July 1999	Laparoscopy
Rowlands IJ (2021)	Australia	Prospective	NA	1602	13508	Australian women born 1973-1978	1996 and 2018	Self-reported
S. AJOSSA (1994)	Italy	NA	NA	76	305	Premenopausal non pregnant women submitted to laparotomy or laparoscopy	May 1991 to May 1993	Laparoscopy or Histologic pathology
Sara Alson (2022)	Sweden	Cross-sectional	32 ± 3.9	260	1191	Women with subfertility aged 25–39 years accepted for their first assisted reproductive treatment	December 2018 and May 2021	US
Sascha Abbas (2011)	Germany	NA	37 (25– 46)	488	62323	Insured women in 2007 between 15 and 54 years of age	NA	ICD-10
Shunhe Lin (2020)	China	NA	27.7 ± 4.9	451	1263	Infertile patients that fulfilled the inclusion criteria	January 2013 to December 2016	Histologic pathology
Simone Ferrero (2010)	Italy	NA	NA	46	1291	Premenopausal women who requested a consultation with their general practitioner because of non-gynecological problems	January 1, 2007 and June 30, 2009	MRI and/or surgery
Sofie Orlov (2022)	Sweden	Retrospective cross-sectional	30 (16–51)	94	373	Women with symptoms suggestive of endometriosis referred to advanced ultrasound examination	2014–2017	US
Sukhbir Singh (2020)	Canada	Cross-sectional	35.5 ± 8.1 free: 33.6 ± 9.2	2004	30000	Women in Canada aged 18 to 49	December 7, 2018 through January 24, 2019	Self-reported
Sylvie berube (1998)	Canada	Case-control	NA	329	591	Infertile women scheduled for a diagnostic laraoscopy in hospital	October 1,1992 and April 15,1996	Laparoscopy
Tahir A.Mahmood (1991)	UK	Prospectively	34 ± 6.70 free:33.5 ± 6.20	227	1542	Pre-menopausal Caucasian women	NA	Laparoscopy or Histologic pathology
Tímea Csákvári (2023)	Hungary	Cross-sectional	NA	8174	10058	Nationwide database of real-world data from the sole publicly funded health insurance organization	2019	ICD-10
Vered H. Eisenberg (2018)	Israel	Retrospective	NA	6146	570781	Population based study was performed using the computerized databases of Maccabi Healthcare Services	1998-2015	ICD-9
Vineet V. Mishra (2017)	India	Prospective	28.55 ± 4.29	276	502	Patients underwent diagnostic laparoscopy for evaluation of cause for infertility	January 2014 to August 2015	Laparoscopy
Xingbang Zheng (2021)	China	Prospective	NA	399	876	Infertile patients who underwent laparoscopy	January 2017 and December 2018	Laparoscopy
Zannoni L (2024)	Italy	Cross-sectional study	19.2 ± 2.9	25	100	Young women (14-24 years) with a history of chronic pelvic pain	September 2016 and September 2018	US

## Sheet: Table S4
Table S4: The inclusion criteria, exclusion criteria, and diagnostic criteria of adenomyosis used in the included literature
Study (First author Publication year)	Inclusion Criteria	Exclusion Criteria	Diagnostic criteria for adenomyosis
Ana Luiza Santos Marques (2021)	Women aged 18-40 years with AUB, pelvic pain, and/or infertility	Patients who were pregnant, had cervical cancer, were in current use of hormonal treatment, had no previous vaginal intercourse, or had fibroids 48.0 cm (maximum diameter) or more than three fibroids 45.0 cm (maximum diameter) were excluded	2D TVUS: a heterogeneous uterus, myometrial cysts, hypoechoic linear striae, hyperechogenic islands (buds), a poorly defined junctional zone (JZ), and posterior and anterior wall asymmetry. 3D TVUS: If the characteristics of the JZ was found to be poorly defined, irregular, and interrupted and if its thickness was ≥8 mm or the difference between the maximum and minimum thickness was ≥4 mm.
Anjeza Xholli (2023)	Women aged >18 years making an unplanned visit to the emergency departments	Women aged <18 years, post- menopausal women and pregnant women	NA
Anne-Elodie Millischer (2023)	All adolescents who underwent MRI for severe dysmenorrhea	(i) aged <12 years or >20 years; (ii) pregnancy at the time of the examination; (iii) contraindications to MRI;iv) uterine obstructive malformation; (v) premenarche; (vi) absence of informed consent for data processing; (vii) patients with only a suspicion of superficial endometriosis (SE) at MRI without radiologic signs of OMA and/or DIE	Thickening of the JZ by at least 8–12 mm, a junctional zone maximum/total myometrium ratio over 40%, and a difference between the maximum and the minimum thickness of the JZ (JZmax−JZmin) of more than 5 mm, and a thickness exceeding 12 mm
Asma Ansari (2020)	Women presenting with complaints of AUB	Those who were pregnant, adolescent and postmenopausal	Presence of heterotopic endometrial tissue in myometrium and myometrial hypertrophy
Bianca B. Mengerink (2015)	The NovaSure failure study cohort consisted of all patients in this initial prospective cohort who underwent a hysterectomy because of NovaSure failure The control group consisted of patients who underwent a hysterectomy for menorrhagia and/or dysmenorrhea	Patients with deformation of the uterine cavity because of myomas or other structures and woman with a history of endometrial ablation	When histology revealed a nonneoplastic condition in which admixed endometrial stroma and glands were found within the myometrium
Cem Somer Atabekoglu (2020)	The inclusion criteria were age between 18 and 40 years and at least two consecutive miscarriages in the study group	The exclusion criteria were miscarriage in a multiple pregnancy,miscarriage with any type of documented chromosomal abnormality, history of evacuation of retained conception products or surgical termination of pregnancy, presence of systemic diseases such as diabetes mellitus and hypertension, and being under medication for any chronic disease	The investigated ultrasonographic features were (1) myometrial cysts, (2) linear myometrial striations, (3) poor delineation of junctional zone, (4) heterogeneous myometrium, (5) adenomyoma, (6) myometrial global enlargement of uterus, and (7) anteroposterior myometrial asymmetry
C. SCALA (2018)	Pregnant women who had ultrasonographic and/or histological diagnosis of endometriosis	Women with previous uterine surgery or uterine malformation, pregnancies with major fetal structural abnormality, chronic hypertension, known autoimmune disease or fetal aneuploidy, and multiple gestations	If two or more of the following features were present: asymmetrical myometrial thickening, myometrial cysts, linear striations, hyperechoic islands or an irregular and thickened endometrial–myometrial junctional zone on eithe two- or three-dimensional imaging
Caterina Morassutto (2016)	Women of 15 years of age or older residing in Friuli Venezia Giulia	Diagnoses only supported by imaging procedures (i.e. ultrasound, magnetic resonance, computerized axial tomography)	A positive histology following hysterectomy
Christina K. Rasmussen (2019)	Premenopausal women scheduled for either hysterectomy or transcervical resection of the endometrium due to heavy menstrual bleeding and/or menstrual pain	Not corrextly stored 3D volumes, premalignancy, inconclusive histopathology, only image findings of adenomyosis in the outer myometrium	When the major component of adenomyosis were located in the inner half of myometrium
Claire Templeman (2008)	Women with intact uteri who were considered to be at risk of uterine disorders	Women who either reported a hysterectomy on the first questionnaire or who had a hospitalization for hysterectomy before completing the first questionnaire, and women without a known age at menarche	NA
Constance Maudot (2023)	Women who underwent hysterectomy for benign pathology	Women without any available records or who did not have preoperative sonography	Defined by the presence within the myometrium of endometrial glands more than 2.5 mm from the myo-endometrial junction
D. Vavilis (1996)	consecutive women undergoing hysterectomy at the 2nd Department of Obstetrics and Gynecology of the Aristotelian University of Thessaloniki from January 1991 to January 1995	NA	Adenomyosis was diagnosed by the presence of normal appearing endometrial glands and stroma-one or more standards low power fields away from the endometrial myometrial junction
Danielle E. Luciano (2013)	Symptomatic premenopausal women scheduled to undergo hysterectomy because of benign conditions	Women who ongoing pregnancy, menopausal status, and reproductive tract cancer, and patients with submucous or intramural myomas >4 cm or presence of >3 intramural or submucous myomas larger than 3 cm	The presence of endometrial glands and stroma in the myometrium >2.5 mm from the endomyometrial border
Dina MR. Dakhly (2016)	Premenopausal women with symptoms clinically suggestive of having adenomyosis and they underwent hysterectomy	Women with postmenopausal bleeding, pregnant women, and those who refused to get enrolled in the study	The presence of ectopic endometrial glands and/or stroma in the myometrium, located > 2.5mm beyond the endometrial junction
Duygu Kara Bozkurt (2017)	Patients scheduled to have hysterectomy	Young patients with positive symptoms for adenomyosis or positive findings at TV-US, patients who had used medication in the last year at least six months period that can alter the uterine vascularisation patients with history of myomectomy, patients having endometrial cancer, adnexal mass and leiomyosarcom	The observation of ectopic endometrial glands and stroma associated with surrounding smooth-muscle hypertrophy located 2.5 mm beyond the endometrial–myometrial junction
E.Kucera (2011)	Women with the diagnosis of early endometrial cancer and underwent a hysterectomy	NA	The presence of endometrial glands and stroma in the myometrium, disconnected from the native endometrium
F. Andrei Taran (2012)	Women who underwent laparoscopic supracervical hysterectomy for benign uterine disease, premenopausal status and age <55 years at the time of surgery	Patients with malignant gynecological disease	NA
F. Parazzini (2009)	Women who consecutively underwent hysterectomy during the study period for benign gynecological conditions	NA	NA
Harald Krentel (2022)	Women who have undergone a hysterectomy	NA	NA
Hatem Abu Hashim (2020)	All women were complaining of infertility, defined as an inability to conceive after 1 year of unprotected intercourse	Women not complaining of infertility, women ≥42 years of age (the clinic is governmentfunded and only provides treatment for women under the age of 42 years), those complaining of recurrent abortion, those with a previous diagnosis of adenomyosis and those unwilling to participate in the study	These criteria were as follows: asymmetrical myometrial thickening, myometrial anechoic cysts, hyperechoic myometrial islands, hyperechoic sub-endometrial linear striations in the myometrium, fan-shaped shadowing and irregular or ill-defined junctional zone.
G. Leyendecker (2015)	Women aged 23–42 years (mean age 33 years) attending the Fertility Center Darmstadt	NA	Enlarged uterus (fibroids excluded); uterine asymmetry with enlarged uterine walls (fibroids excluded); focally destroyed, absent or expanded uterine “halo”; inhomogenous texture of the myometrium; irregular endometrial–myometrial interface; cystic structures considered as myometrial endometriotic cysts.
G. Kunz (2005)	Together with their male partners, they had a history of infertility prompting them to have a sterility workup and subsequent treatment in our infertility clinic	Patients with irregular menstrual cycles, bleeding disorders or abnormalities of the uterine structure such as fibromas or malformations were excluded from the study	Diffuse adenomyosis was defined as the expansion of the posterior juctional zone (PJZ) and/or anterior junctional zone (AJZ) along the whole length of the uterine cavity and focal adenomyosis as expansions of variable shape and size that did not extend over the whole length of the uterine cavity
Gerson Weiss (2009)	Enrollees in the Study of Women’s Health Across the Nation who had hysterectomies.	NA	NA
Gulsah Selvi Demirtas (2021)	Patients who underwent hysterectomy for various indications (menometrorrhagia resistant to treatment, uterine leiomyomas, pelvic organ prolapsus, endometrial hyperplasia, adnexal masses, endometrial cancer)	NA	The presence of endometrial glands and stroma within the myometrium. The cut-off point was 2 mm for glandular extension below the endometrial–myometrial junction.
İsmet Gün (2012)	Women who underwent a hysterectomy	NA	NA
J. M. Puente (2016)	Patients were referred to this unit prior to initiating an ART cycle	NA	1) globulous aspect of the uterus, defined as a global increase in uterine myometrial thickness not caused by fibroids or other pathologic uterine condition, 2) uterine asymmetry, defined as thickening of the anterior uterine wall vs. the posterior, or vice versa, 3) heterogeneous myometrial texture, or alternating hyperechogenic and hypoechogenic areas in terms of myometrial thickness without a …
J. Naftalin (2012)	Women attending general gynaecology clinic	Unable to undergo a transvaginal scan, had previously undergone a hysterectomy	Asymmetrical myometrial thickening, Parallel shadowing, Linear striations, Myometrial cysts, Hyperechoic islands, Adenomyomas, Irregular endometrial – myometrial junction
K. Kepkep (2007)	Patients referred to clinic for hysterectomy	NA	The presence of ectopic endometrial glands and/or stroma associated with surrounding smooth-muscle hypertrophy and hyperplasia located 2.5 mm beyond the endometrial–myometrial junction when looking at the specimen with a low-power microscopic lens
Letizia Zannoni (2024)	Consecutive adolescents and young women who presented at our centre between September 2016 and September 2018 with a history of chronic pelvic pain dating from at least six months before	The only exclusion criterion was the assumption of estroprogestins, progestins or gonadotropinreleasing hormone (GnRH) agonists in the three months before enrollment	Ultrasound diagnosis of adenomyosis arose if more than one of these criteria were present: (1) often globally enlarged uterus, (2) anteroposterior myometrial asymmetry of uterine walls, (3) fan-shaped shadowing, (4) mixed myometrial echogenicity, (5) anechoic subendometrial cysts, (6) hyperechogenic islands, (7) interrupted or thickened junctional zone (JZ).
Letizia Zannoni (2020)	Women with a diagnosis of a benign uterine condition scheduled for hysterectomy	A postmenopausal status, presurgical and postsurgical diagnoses of malignancies of the reproductive tract, and intraoperative morcellation of the uterus	Endometrial stroma and glands were present within the myometrial layer
Lucia Lazzeri (2014)	Women undergoing laparoscopic treatment	Women with ovarian endometrioma	Increased myometrial echogenicity or linear hyperechoic bands extending deep into the myometrium,hypoechoic areas in the myometrium compatible with hyperplasia of the muscle tissue surrounding the ectopic tissue,anechoic areas due to glandular dilatation or myometrial cysts;enlargement of the uterus with asymmetrical myometrial thickening of the walls unrelated to leiomyoma;presence of straight v…
Michele Orsi (2022)	all women who underwent PH between 2009 and 2020 at the Mangiagalli Centre, Fondazione IRCCS Ca’ Granda Ospedale Maggiore Policlinico	NA	Adenomyosis was diagnosed when the distance between the lower border of the endometrium and the affected myometrial area was over one-half of a low-power field (−2.5 mm)
M Bourdon (2021)	Women, aged between 18 and 42 years, who underwent surgery because of benign gynecologic disease	NA	Internal adenomyosis:(i) a JZmax of at least 12 mm and (ii) a ratio max >40%; External adenomyosis:only considered in case of adenomyosis lesion located in the outer shell of the uterus, separated from the JZ, which remained intact and with preserved healthy muscular structures between the adenomyosis and the JZ
M. BAZOT (2002)	Patients initially scheduled for hysterectomy. Group 1 consisted of women with recurrent menometrorrhagia but no evidence of leiomyomata and endometrial diseases on transabdominal examination, while Group 2 consisted of all other patients	NA	Adenomyosis was diagnosed as an enlarged uterus, a globular and /or asymmetric uterus, and a dense anarchically fasciculated unlimited myometrium with small cavities (0.5–10 mm). Focal adenomyosis was defined by the presence of adenomyotic lesions restricted to one uterine wall (localized adenomyosis).
Maria Francesca Perelló (2016)	Women with histologically confirmed DIE, who underwent surgery for complete removal of endometriosis	NA	NA
Mathilde Bourdon (2020)	Nonpregnant women between 18 and 42 years of age who underwent surgery for benign gynecological pathologies	Women with cancer or infectious disease and/or those who refused to provide their consent for participation in the study	Diffuse adenomyosis: the association of the following two criteria: a JZmax of at least 12 mm; and a ratio max > 40%, as previously described. Focal adenomyosis : T2-weighted images as a localized, ill-defined, low signal intensity mass, inhomogeneous circumscribed area located in the outer shell of the uterus, with indistinct margins separated from the JZ, which remained intact and with preserve…
Mobolaji O. Ajao (2019)	Patients who underwent laparoscopic total or supracervical hysterectomy for benign indications	Malignant or obstetric indications for hysterectomy	NA
Neal M.Lonky (2023)	patients aged 18–52 years, with at least 3 years of registration in the HMO, who underwent hysterectomy between January 1, 2018, and December 31, 2019, with a pre-operative (clinical) diagnosis of chronic AUB associated with uterine leiomyomas (AUB-L)	Those with a history of gynecologic malignancy, adnexal mass, or symptomatic pelvic relaxation	Asymmetrical myometrial thickening, indistinct endo-myometrial interface, echogenic linear striations, nodules extending from the endometrium into the myometrium
Nadine Di Donato (2014)	Histological confirmation of endometriosis	Women who previously undergone a hysterectomy, pregnant women, those with malignant gynaecological disease and those who received hormonal therapy (gonadotrophin relasing hormone agonist and levonorgestrel intrauterine system) in the preceding 3 months before surgery	When 3 or more of the following sonographic features were present: heterogeneous myometrial echotexture, globular-appearing uterus, asymmetrical thickness of antero-posterior wall of the myometrium, subendometrial myometrial cysts, subendometrial echogenic linear striations or poor definition of the endometrial–myometrial junction
O Yeniel (2007)	Patients who had undergone abdominal, vaginal or laparoscopic hysterectomy with or without adnexa in clinic	NA	The presence of endometrial glands and stroma within the myometrium, at least 2 mm below the endo-myometrial junction, and on the presence of surrounding myometrial hyperplasia
Onchee Yu (2020)	16-60y women who did not have a record of hysterectomy at least 61 days (or 2 months) prior to cohort entry	Women with prior hysterectomy, and for incidence estimates women with prior adenomyosis diagnoses	NA
P Vercellini (1998)	Premenopausal parients with a uterus measuring less than a 12 week pregnancy undergoing hysterectomy for menorrhagia and/or worsening dysmenorrhoea in an anademic department of obsterics and gynaecology	Women with a grossly distorted uterus due to multiple or large leiomyomata or with known endocavitary or endometrial anomalies, or who received steroidal or gonadotropgin-releasing hormone agonist treatment in the preceding 3 months	The distance between the lower border of the endometrium and the affected myometrial area was more than half of a low-power field (-2.5mm)
Pingjuan Ni (2022)	Patients with AUB problems	Bleeding from the cervix, vagina, vulva, urinary tract, rectum, and anus. Pregnancy-related bleeding	NA
Sara Alson (2024)	Women scheduled for their first ART were consecutively invited to participate in the study between December 2018 to May 2021	Women with current hormonal treatment or previous uterine surgery were excluded, as this may alter the sonographic appearance of the myometrium	Features of adenomyosis were documented using the MUSA definitions
Silvia Vannuccini (2024)	Teenagers and young women aged 13-25 years consecutively referred to the Adolescent Medicine Unit between January 2021 and July 2022 with complaints of dysmenorrhoea and/or HMB	Those with bleeding disorders, endometriosis, uterine/ovarian tumours or uterine anomalies were not included in the cohort	An enlarged globular uterus, asymmetrical thickening of the myometrium, myometrial cysts, echogenic subendometrial lines and buds, hyperechogenic islands, fan-shaped shadowing, an irregular or interrupted junctional zone and translesional vascularity on colour Doppler scanning
Sofie Orlov (2022)	Women with symptoms suggestive of endometriosis referred to advanced ultrasound examination were eligible for the study	Women previously known endometriosis, substantial clinical data missing, non-experienced examiner, and if complete examination was not possible	Adenomyosis was judged to be present if at least one of the following features described by the Morphological Uterus Sonographic Assessment group was present: enlargement of the uterus, asymmetry of the uterine walls, fan-shaped shadowing, myometrial cysts, and heterogeneous myometrium
Shrestha A (2012)	Women who had undergone abdominal, vaginal or laparoscopic hysterectomy with or without salpingo- oophorectomy and with histopathologically proven adenomyosis alone or with other pathological condition	NA	Adenomyosis was diagnosed when the distance between the lower border of the endometrium and the affected myometrial area was over one-half of a low power field (i.e. 2.5mm)
S. Alborzi (2006)	Women who were abnormal uterine bleeding regardless of their age	NA	Adenomyosis is simply diffuse uterine enlargement with no alteration in echotexture and contour . Focal adenomyosis has been diagnosed when a poorly defined area of abnormal echotexture is present in the myometrium with increased or decreased echogenecity
S. Kissler (2008)	Women who major complaint of severe dysmenorrhoea	NA	When the maximal JZ thickness was 9 mm or greater on T2-weighted images
S. Pinzauti (2015)	Age between 18 and 30 years, with regular menstrual cycle and nulligravid status	A past or current history of endometriosis, fibroids, ovarian cysts or lesions or endometrial pathology, current use of hormonal treatments or medications that would affect the menstrual cycle, previous uterine surgery and history of infertility	(1) heterogeneous myometrium; (2) hypoechoic striation in the myometrium (parallel shadowing);(3) myometrial anechoic lacunae or cysts;(4) asymmetrical myometrial thickening of the uterine walls.
S. S. Saleh (2012)	Women who underwent a hysterectomy	All hysterectomies performed for malignant indication	NA
S.B. Larsen (2011)	Women with suspected deeply infiltrating endometriosis and planned surgery, patients with cervical cancer, and women patients undergoing hysterectomy for benign conditions	NA	Endometrial thickness of ≥12 mm
T. Bergholt (2001)	Patients underwent hysterectomy	NA	≥3 mm distance from the foci of the glands and stroma to the endo-myometrial junction and surrounding myometrial hyperplasia
Tina Tellum (2019)	Women due to a benign condition requiring hysterectomy	The presence of malignancy, the use of any hormonal medication 3 months prior to the ultrasound examination and hysterectomy, or the need to morcellate the uterus during the hysterectomy	If one or more of JZmax ≥ 12 mm, myometrial cysts, or adenomyoma
Tristan McCaughey (2022)	Women who underwent a hysterectomy for benign and non- obstetric indications	NA	NA
Uri P Dior (2019)	Reproductive-age women who underwent laparoscopic surgery after presenting to a pelvic-pain focused gynecology clinic	NA	Echogenic subendometrial lines, myometrial cysts, heterogenous myometrium and thickening or asymmetry of the myometrial wall
Xishi Liu (2008)	Women who underwent surgery for ovarian endometrioma and complained of dysmenorrhea	NA	NA
Xuelian Li (2014)	Patients underwent hysterectomy	Patients with malignant gynecological diseases	The presence of endometrial glands and stroma in the myometrium (>3 mm)
Ying-Lung Sun (2010)	Patients who were scheduled for hysterectomy at our hospital had TVS before surgery	NA	The presence of ectopic endometrial gland or tissue within the myometrium and located 2.5 mm beyond the endometrial–myometrial junction

## Sheet: Table S5
Table S5: The inclusion criteria, exclusion criteria, and diagnostic criteria of endometriosis used in the included literature
Study (First author Publication year)	Inclusion Criteria	Exclusion Criteria	Diagnostic criteria for adenomyosis
A.A. Rouzi (2015)	NA	NA	NA
Adeniran O. Fawole (2015)	All women aged between 18 and 45 years who were scheduled for their first diagnostic laparoscopy for a gynecologic indication	Women who were postmenopausal and those with a previous diagnosis of endometriosis on laparoscopy	Endometriosis was diagnosed on the basis of visual evidence of endometriosis at laparoscopy alone, in keeping with the European Society of Human Reproduction and Embryology (ESHRE) guidelines
Aidyn G. Salmanov (2024)	patients complaining of gradually increasing acute premenstrual pain, pelvic pain, pain in the sacral region of the spine, dysmenorrhea, painful ovulation, pain during intercourse, pain when defecating, pain when urinating, pain radiating to the back, abundant irregular menstruation, blood in the stool, diarrhea or constipation, infertility and chronic fatigue, subfebrile conditions, nausea, dizz…	Pregnant women, cancer, positive serological test for syphilis or other sexually transmitted infections, women with urinary tract infection and gastrointestinal infections	NA
Alice Maraschini (2024)	Women aged 15 to 50 residing in Italy with a reliable pseudo-anonymized identifying code	Women diagnosed with EMS in the previous 10 years	EM diagnosed by the presence of a procedure code of laparoscopy or any other surgical procedure allowing for direct visualization of the lesions, were selected (Table 1), as recommended by the 2014 guidelines of the European Society of Human Reproduction and Embryology
Anne-ElodieMillischer (2023)	All adolescents who underwent MRI for severe dysmenorrhea defined as menstrual pelvic pain resistant to well-conducted nonsteroidal antiinflammatory drug treatment	Age of <12 or >20 years; pregnancy at the time of the examination; contraindications to MRI (pacemaker, metal implant, and claustrophobia); uterine obstructive malformation; premenarche;absence of informed consent for data processing; and patients with only a suspicion of superficial endometriosis (SE) on MRI without radiologic signs of OMA and/or DIE because the accuracy of MRI to diagnose SE is…	Ovarian endometrioma exhibited pathognomonic features of signal loss on T2-weighted imaging, referred to as ‘‘T2 shading’’ (22), and high signal intensity on T1-weighted images with and without fat saturation.Mapping of DIE lesions was performed according to published reports, in the posterior, anterior, and lateral compartments (18). Deep infiltrating endometriosis was defined as an implant or t…
ARIEL FUENTES (2014)	Women who are asymptomatic and therefore have no history of endometriosis or a reason for previous surgery	NA	NA
Asdis Kristjansdottir (2023)	Female residents with the diagnosis of pelvic endometriosis obtained in Iceland for ages 15–69 years during the study period	Women with uterine adenomyosis only (though not women with endometriosis on the peritoneal uterine surface), endometriosis of the vagina and extrapelvic endometriosis.Women who had a first diagnosis before and up to the end of the year 2000	The operative descriptions were used when possible to stage the endometriotic lesions according to the revised American Society for Reproductive Medicine classification (rASRM),18 simplified to either stage I–II (minimal/mild; 1–15 points) or stage III–IV (moderate/severe; 16 to >40 points), as in the previous Icelandic study
Ashley L. Gubbels (2020)	They were aged 18–55 years, had a preoperative surgical indication of pelvic pain or dysmenorrhea, underwent laparoscopy by surgeons in the authors’ department, and had no gross evidence of endometrio‐ sis on laparoscopy according to the operative report.	Patients were excluded if they had gross findings suspicious for endometriosis or other identified causes for pain as documented within the operative report.	Endometriosis was diagnosed by the presence of endometrial glands and stroma within the specimen
Ayae Yamamoto (2017)	Both laparoscopically confirmed endometriosis cases and those without laparoscopic confirmation	NA	Patients with EMR documentation of endometriosis, endometrioma, cyst on ultrasound with characteristics consistent with endometrioma, laparoscopic confirmation for endometriosis, or oophorectomy for endometriomas were carefully recorded and considered as probable endometriosis patients.
Bahar Yuksel Ozgor (2023)	NA	Responders were not being 18-50 years old, incompletely filling the questionnaires, participating from outside Turkey (foreign countries), or being diagnosed only by gynecologic examination or ultrasound but without a histological diagnosis.	NA
Bethan Swift (2023)	Women aged 18–55 in Northern Cyprus	NA	Those who self-reported to have endometriosis when asked ‘has a doctor or other healthcare provider ever diagnosed you with endometriosis’ and those women found to have evidence of an endometrioma at their clinical visit during the USS.
Camran Nezhat (2024)	Individuals aged 25 to 45 years, possessing a history of regular menstrual cycles (defined as lasting 28 to 35 days), displaying normal HSG results, and either having a partner with a normal semen analysis or opting to utilize a sperm donor.	having a prior surgical or histological diagnosis of endometriosis and other confounding variables, such as anatomical abnormalities that could explain infertility	NA
Caroline J. Violette (2024)	Patients who had a hospital delivery from 2016 to 2020	Uterine adenomyosis and uterine myoma as examined in previous analysis	ICD-10
Caterina Morassutto (2016)	Women of 15 years of age or older residing in FVG with at least one hospitalization with a diagnosis of endometriosis or adenomyosis	Diagnoses only supported by imaging procedures (i.e. ultrasound, magnetic resonance, computerized axial tomography) were excluded from the count.	ICD-9
CharlesChapron (2017)	Nonpregnant patients who were between 18 and 42 years of age, and who underwent surgery for symptomatic benign gynecological conditions	Patients who were visually diagnosed as having endometriosis but lacking histological confirmation	Endometriosis were assessed according to the revised American Fertility Society (rAFS) classification of endometriosis (rAFS, 1997).
Cynthia L. Leibson (2004)	Women aged ≥15 years with any relevant procedure	Excluding all surgeries that occurred after diagnosis	ICD-9
David Mirkin (2007)	Persons aged ≤65 years with employer-sponsored insurance	Organ Transplant - HIV - ESRD - Cancer - HMO and EPO Claims Excluded	ICD-9
E. Bean (2022)	Clinically stable women who presented with mild to moderate vaginal bleeding and/or pelvic pain were included into the study	NA	Women were considered to have a diagnosis of endometriosis if there was evidence of endometriotic ovarian cysts and/or deep endometriotic nodules. Ovarian endometriomas were defined as thick-walled and well circumscribed cysts with low-level internal echoes (‘ground glass’).
Engin Oral (2003)	malignant epithelial tumours of ovary patients who underwent surgery	NA	Coexistence of ovarian endometriosis was identified by confirming the presence of glandular epithelium accompained by endometrioid stroma in the ovaries.
Erika L. Mowers (2016)	concentrated on women with a preoperative indication of chronic pelvic pain to determine preoperative characteristics and intraoperative findings associated with endometriosis.	Patients with an obstetric indication as well as endometrial, cervical, uterine, or ovarian cancer were excluded.Those undergoing vaginal hysterectomy were excluded.	endometriosis was defined as any description of endometriosis in the operative findings, histopathology, or both.
F. Machado-Linde (2014)	the anatomic pathology (AP) reports and medical histories of all patients operated for ovarian cancer	Patients with ovarian tumor of low malignant potential were excluded	NA
Francis Manyori Bigambo (2022)	women aged ≥18 years, with no history of active smoking and drinking, and who were willing to participate in the study.	women with other underlying conditions, particularly chronic conditions such as cancer, thyroid conditions, or some other hormonal conditions or even taking chemical or traditional/ herbal or various supplements	NA
Germaine M. Buck Louis (2011)	Menstruating women aged 18–44 years scheduled to undergo a diagnostic and/or therapeutic laparoscopy or laparotomy	Women with a history of surgically confirmed endometriosis	Endometriosis staging using the Revised American Society for Reproductive Medicine’s classification (rASRM)
Gruppo italiano (1994)	Eligible for the study were women with primary or secondary sterility, chronic pelvic pain, fibroids or benign ovarian cysts requiring laparoscopy or laparotomy	Women with a previous diagnosis of endometriosis were specifically excluded.	Endometriotic lesions were staged according to the 1985 revised American Fertility Society (1985) classification.
H. Jimbo (1997)	They primarily underwent surgery during the years 1980-1995	NA	Coexistence of ovarian endometriosis was identified by confirming the presence of glandular epithelium accompanied by endometrioid stroma in the ovaries
Hormoz Nassiri Kigloo (2024)	Women, aged 18-49, who attended one of the hospitals participating in the HCUP during the study period	Patients with cancer to eliminate potential confounding variables	ICD-9
Hyunkyung Kim (2020)	Patients aged 15–54 years	NA	ICD-10
Idhaliz Flores (2008)	NA	NA	The diagnosis of endometriosis was supported by questions regarding any reported diagnostic procedure.
Jacob Göhring (2022)	Girls and women (14 years or older) with at least one visit to one of the 136 private gynecologist practices in Germany in 2010 or 2019.	NA	ICD-10
Jacob P. CHRIST (2021)	Women enrollees who were 16-60 years of age between 2006 and 2015 and were continuously enrolled at KPWA and had at least 1 medical encounter with the health plan during the 2 years prior to entering the study cohort.	Women who had evidence of hysterectomy with or without bilateral oophorectomy (as determined by procedure codes in the automated databases) at least 61 days (~2 months) before entering the study cohort	ICD-9/ICD-10
JanSunde (2020)	NA	NA	Endometriosis was diagnosed only if a combination of endometrial glands and stroma were present.
Jaron Bocker (1994)	Women who had undergone hysterectomies	NA	NA
K. K. CHU (1995)	All the patients indicated for the procedures were premenopausal, nonpregnant and at least 18 years old.	NA	The pelvic peritoneal surface was carefully inspected for subtle appearances of endometriosis by employing near-contact laparoscopy
K.C.Schliep (2015)	Women, ages 18–44 years, who underwent a diagnostic and/or therapeutic laparoscopy or laparotomy	Pregnant or breastfeeding ≥6 months, injectable hormones within the past 2 years, and a cancer diagnosis other than non-melanoma skin cancer.Women with a history of surgically confirmed endometriosis (prevalent disease) or who could not communicate in English or Spanish	Endometriosis was diagnosed using the clinical gold standard of surgically visualized disease while its severity was based upon the revised American Society for Reproductive Medicine’s (rASRM) staging criteria
Kathleen G (1992)	Women were laparoscoped consecutively	Patients with gynaecological complaints indicating diagnostic laparoscopy	If endometriosis was found, it was classified according to the American Fertility Society revised classification (R-AFS)
Laura Medina-Perucha (2022)	Women aged 15–55 years who were followed for at least 1year of study	We excluded prevalent diagnoses of endometriosis prior to 1 January 2009 to estimate incidence	ICD-10
Leonardi M (2020)	Patients with signs and symptoms of endometriosis who were referred for clinical consultation or expert-guided DE TVS	Pregnancy, postmenopausal status, suspected or diagnosed gynecological malignancy, or inability to undergo TVS	(1) histological confirmation of endometriosis in at least one biopsy site; (2) histological confirmation of an OE after ovarian cystectomy; (3) visualization and palpation of a DE nodule without biopsy and another histologically proven location of endometriosis.
LorraineCamilleri (2011)	Infertile Maltese women of reproductive age who underwent diagnostic laparoscopy	NA	The stages of endometriosis were classified according to the American Society for Reproductive Medicine criteria
Louise Ruby Høj Illum (2022)	Women aged 15– 55 living in Denmark at some point between 1 January 1990 and 31 December 2017	NA	ICD-8 and ICD-10
M.R. Laufer (1997)	Who (1) were referred between 1990 and 1994 for the evaluation of chronic pelvic pain of longer than 3 months in duration, (2) had pelvic pain that did not respond to a regimen of an NSAID and a cyclic low-dose combination estrogen progestin OCP (or for whom these therapies were contraindicated/not tolerated), and (3) underwent a laparoscopy, at which one of the authors (M.L.) was present, to det…	NA	Endometriosis was diagnosed on the basis of either visualization of gross lesions or microscopic evaluation of pelvic biopsy specimens.
M.Tissot (2017)	Women undergone interval laparoscopic tubal sterilization and were included in this series	NA	Endometriosis when present was staged according to r-AFS classification
Mahesh J. Fuldeore (2015)	Survey responses from women aged 18–49 years were collected	NA	Endometriosis had ever been received using the question ‘Has a doctor ever told you that you have or are suspected of having any of the following health conditions?’, the method of endometriosis diagnosis, symptoms ever experienced (selected from an extensive list of symptoms where patients were asked to select all that apply), symptoms currently experienced, symptom severity (mild, moderate or s…
METE HAASE MOEN (1997)	The study group consisted of all female inhabitants ~ born 1950 to 1952 - living in the county of Ssr-Trsndelag.	NA	Three questions concerning endometriosis were posed: 'have you ever had endometriosis?', 'have you had an operation for endometriosis?' and 'have you been treated for endometriosis during the last 12 months?'. Those answering affirmatively to at least one of those questions, were defined as having had endometriosis.
Mette Haase Moen (1991)	Women on whom they performed laparoscopic sterilization	101 were pregnant for < 12 weeks and had their pregnancy terminated in association with the sterilization	The diagnosis of endometriosis was confirmed by the presence of endometrial glands and cytogenic stroma.
Moamar Al-Jefout (2017)	(1) patients with CPP for more than 6 months who were not responding in terms of pain intensity after conventional medical treatment including combined oral contraceptives, norethisterone acetate (10 mg daily), and non-steroidal anti-inflammatory drugs; and (2) patients with no previous surgical diagnosis of endometriosis and no previous history of any laparoscopy or laparotomy.	NA	NA
Nadia Muhaidat (2021)	(1) female patient of reproductive age (16–50 years of age) and (2) undergoing gynaecological laparoscopy between January 2015 and September 2020.	Women who were already diagnosed or treated for endometriosis prior to the index surgery.	The diagnosis of endometriosis was made by one of six consultants with longstanding experience in laparoscopic surgery and the diagnosis of endometriosis.
Nimmi Varghese (2024)	All patients with primary or secondary infertility who had diagnostic laparoscopy throughout the research period	Patients unwilling to take part in the trial were excluded	The laparoscopic staging used the revised American Fertility Society (rAFS) grading, categorizing patients into four stages. Pathologists made histological confirmation.
P. Chaggar (2023)	Women being able to undergo TVUS and age between 18 to 50 years	Previous hysterectomy or unilateral/bilateral oophorectomy, being pregnant, and postmenopausal state.	Endometriotic nodules were characterised as hypoechoic, avascular, solid lesions with irregular outer margins, found in various locations including the abdominal wall, adnexae, bladder, bowel, rectovaginal septum, retrocervical area, uterosacral ligaments, uterovesical fold, and vagina
Patricia GiglioAyers (2024)	Women aged 15 to 50 were eligible	NA	Self-reported “Has a doctor or other medical care provider ever told you that you had endometriosis? Yes or No.”
Peter von Theobald (2016)	NA	NA	ICD-10
Philippe R. Koninckx (2021)	Women in whom the indication for their laparoscopy	Women with other indications as e.g., myomectomy, hysterectomy etc. thus were excluded	The macroscopic appearance of each endometriosis lesion was described as white or red vesicles, polypoid or flame-like lesions, black puckered
Rebecca Reid (2019)	Australian adults aged over 18 years who were representative of the general population with regards to age, gender and state/territory of residence	NA	They selected endometriosis for the survey item ‘In the last 3 years, have you been diagnosed or treated for?’
Roberto Matorras (2001)	[1] duration of infertility 1.5 years; [2] woman’s age 40 years; [3] no previous infertility treatments; [4] normal sperm in the male partner; [5] absence of sperm autoantibodies in the male partner; and [6] no male factor infertility.	NA	The diagnosis of endometriosis was established mainly by visualization of typical endometriosis lesions or of subtle lesions.
Rowlands IJ (2021)	Australian women born 1973-1978	NA	ICD-9/ICD-10
S. AJOSSA (1994)	Premenopausal non pregnant women submitted to laparotomy or laparoscopy	NA	NA
Sara Alson (2022)	Women with subfertility aged 25–39 years accepted for their first assisted reproductive treatment	Women declined participation, women were excluded because of the inability to understand written information in Swedish. Six women failed to give a written consent. For 5 women, ultrasound images were unretrievable because of technical reasons; therefore, they were excluded. Another 11 women were excluded as they had previously been treated with surgical destruction of superficial endometriotic l…	‘‘Kissing ovaries,’’ a sonographic sign wherein the ovaries lie close to each other in the POD, usually due to adhesions, were documented. This sign is associated with endometriosis and believed to be a marker of a severe form of the disease. In case of visible adhesions between bowel and an ovary, or between an ovary and the uterus, but with a positive sliding sign between the uterus and the bow…
Sascha Abbas (2011)	NA	Diagnoses with the modifier ‘suspected’ or ‘ruled out’ were excluded.	ICD-10
Shunhe Lin (2020)	Infertile patients that fulfilled the inclusion criteria. 1) fertility intention and regular sexual intercourse with no contraceptive measures for more than one year; 2) the causes of infertility may be endometriosis, endometrial polyps, tubal factors, or unknown reasons. The pre-operative diagnosis of endometriosis is based on clinical manifestations and imaging studies, such as dysmenorrhea, ul…	Polycystic ovarian syndrome, uterine fibroid, genitalia deformation, adenomyosis, hydrosalpinx, acute pelvic inflammatory disease, oligospermia and asthenospermia. Other medical comorbidity was also subject to the exclusion criteria, such as thyroid disorders, diabetes, hypertension, hyperprolactinemia and connective tissue diseases.	Both endometriosis cysts and endometrial polyp(s) were confirmed by pathologic examination, and the staging of endometriosis was performed according to the revised American Fertility Society (r-AFS) classification.
Simone Ferrero (2010)	Premenopausal women who requested a consultation with their general practitioner because of non-gynecological problems	Women aged 50 years or older, previous diagnosis of endometriosis, current use of hormonal contraceptives, previous abdominal surgery (other than appendectomy), and psychiatric disturbances	NA
Sofie Orlov (2022)	Women with symptoms suggestive of endometriosis referred to advanced ultrasound examination	Women previously known endometriosis, substantial clinical data missing, non-experienced examiner, and if complete examination was not possible.	Any abnormal findings in the uterus, ovaries, bowel, urinary bladder, uterosacral ligaments, and rectovaginal septum were noted, and their size and location were described.
Sukhbir Singh (2020)	Canadian residents aged 18 to 49 who completed the study consent form were eligible to participate.	NA	Endometriosis and, if so, the diagnostic method or methods used, and questions regarding symptom experience. Endometriosis was self-reported, and no cross-referencing or verification was possible.
Sylvie berube (1998)	Age between 20 and 39 years, infertility, normal ovulatory cycles, partner’s semen containing at least 20 million motile spermatozoa, no prior diagnosis of endometriosis, no ovulatory drug therapy or intrauterine insemination with partner’s sperm in the last month, no other treatment for infertility in the last 3 months, no previous oophorectomy or salpingectomy, no history of pelvic inflammatory…	NA	Endometriosis was staged according to the revised classification of the American Fertility Society (R-AFS).
Tahir A.Mahmood (1991)	Group 1 included 654 women having laparoscopy because of infertility. Group 2 included 598 previously fertile women having laparoscopic sterilization. Group 3 included 156 women (117 previously fertile and 39 voluntarily infertile) having laparoscopic evaluation because of chronic abdominal pain.Group 4 included 134 previously fertile women having total abdominal hysterectomy for dysfunctional ut…	NA	The diagnosis of endometriosis was based on the characteristic visual presentation of the disease and biopsies were not taken.
Tímea Csákvári (2023)	NA	NA	ICD-10
Vered H. Eisenberg (2018)	A separate incident cohort was defined which comprised women aged 15 -55 years at diagnosis who had at least 12 months of continuous enrolment prior to their first endometriosis diagnosis. For annual incidence rates, the denominator comprised all women in MHS who met these age and enrolment criteria in a given calendar year.	NA	ICD-9
Vineet V. Mishra (2017)	Infertile females with either primary or secondary infertility who were subjected to diagnostic hystero-laparoscopy and chromopertubation test and were diagnosed to have endometriosis	Women with normal fertility, pelvic inflammatory disease and adhesions due to infections or previous surgeries were excluded from the study.	Laparoscopic view of endometriotic lesions was evaluated, which varied from white, yellow, non-pigmented lesions to dark blue, powder-burn black, red or brown lesions. The size, location and depth of these lesions were noted to grade the endometriosis
Xingbang Zheng (2021)	(i) infertility diagnosis according to World Health Organization (2018) criteria; (ii) diagnostic or therapeutic laparoscopy for unexplained infertility, tubal occlusion or pelvic adhesion diagnosed by hysterosalpingography (HSG), endometrioma diagnosed by ultrasound or suspected by physical examination (e.g., tender uterosacral nodularity), or other indications (e.g., ovarian cyst or >4 cm intra…	NA	NA
Zannoni L (2024)	Adolescents and young women who presented at our centre between September 2016 and September 2018 with a history of chronic pelvic pain dating from at least six months before	The assumption of estroprogestins, progestins or gonadotropinreleasing hormone (GnRH) agonists in the three months before enrollment	The presence of fixed, tender or enlarged adnexa, the presence of painful vaginal fornices to palpation or the presence of nodularity in the fornices

## Sheet: Table S6
Table S6: Quality assessment of the literature based on Joanna Briggs Institute (JBI) critical appraisal checklist
Study	1	2	3	4	5	6	7	8	9	Score
Anjeza Xholli (2023)	1	1	1	0	1	0	0	1	1	6
Asma Ansari (2020)	1	1	1	1	1	0	1	1	1	8
Christina K. Rasmussen (2019)	1	1	0	0	1	0	0	1	1	5
Dina MR. Dakhly (2016)	1	1	1	0	1	1	0	1	1	7
Letizia Zannoni (2020)	1	1	1	0	1	1	0	1	1	7
M. BAZOT (2002)	1	1	1	1	1	1	1	1	1	9
S.B. Larsen (2011)	1	1	1	1	1	0	1	1	1	8
T. Bergholt (2001)	1	1	1	0	1	1	0	1	1	7
Nadine Di Donato (2014)	1	1	1	0	1	1	0	1	1	7
J. Naftalin (2012)	1	1	1	0	1	1	0	1	1	7
Mathilde Bourdon (2020)	1	1	1	0	1	1	0	1	1	7
O Yeniel (2007)	1	1	1	0	1	1	0	1	1	7
Gulsah Selvi Demirtas (2021)	1	1	1	0	1	1	0	1	1	7
Bianca B. Mengerink (2015)	1	1	1	1	1	1	1	1	1	9
K. Kepkep (2007)	1	1	0	0	1	1	0	1	1	6
Claire Templeman (2008)	1	1	1	1	1	1	1	1	1	9
M Bourdon (2021)	1	1	1	0	1	1	0	1	1	7
Ying-Lung Sun (2010)	1	1	1	0	1	1	0	1	1	7
Onchee Yu (2020)	1	1	1	1	1	1	1	1	1	9
Gerson Weiss (2009)	1	1	1	1	1	1	1	1	1	9
Xuelian Li (2014)	1	1	1	0	1	1	0	1	1	7
S. Kissler (2008)	1	1	0	1	1	1	1	0	1	7
Constance Maudot (2023)	1	1	1	0	1	1	0	1	1	7
Caterina Morassutto (2016)	1	1	1	0	1	1	0	0	1	6
Ana Luiza Santos Marques (2021)	1	1	0	0	1	1	0	1	1	6
Danielle E. Luciano (2013)	1	1	0	0	1	1	0	1	1	6
P Vercellini (1998)	0	1	1	0	1	0	0	1	1	5
Pingjuan Ni (2022)	0	1	1	0	1	1	0	1	1	6
S. Alborzi (2006)	1	1	1	0	1	1	0	1	1	7
C. SCALA (2018)	1	1	1	0	1	1	0	1	1	7
Lucia Lazzeri (2014)	1	1	1	0	1	1	0	1	1	7
Uri P Dior (2019)	1	1	1	0	1	1	0	1	1	7
Mobolaji O. Ajao (2019)	0	1	1	1	1	1	1	1	1	8
F. Andrei Taran (2012)	1	1	1	0	1	1	0	1	1	7
E.Kucera (2011)	1	1	1	0	1	0	0	0	1	5
F. Parazzini (2009)	1	1	1	0	1	1	0	1	1	7
Tristan McCaughey (2022)	1	1	1	1	1	1	1	1	1	9
İsmet Gün (2012)	1	1	1	0	1	1	0	1	1	7
S. S. Saleh (2012)	1	1	1	0	1	0	0	0	1	5
Tina Tellum (2019)	1	1	0	1	1	1	1	1	1	8
S. Pinzauti (2015)	1	1	1	1	1	1	1	1	1	9
Xishi Liu (2008)	1	1	1	0	1	1	0	1	1	7
Anne-Elodie Millischer (2023)	1	1	1	0	1	1	0	1	1	7
Maria Francesca Perelló (2016)	1	1	1	0	1	1	0	1	1	7
Duygu Kara Bozkurt (2017)	1	1	0	0	1	1	0	1	1	6
Michele Orsi (2022)	1	1	1	0	1	1	0	0	1	6
Sofie Orlov (2022)	1	1	1	1	1	1	1	1	1	9
Letizia Zannoni (2024)	1	1	0	1	1	1	1	1	1	8
Shrestha A (2012)	1	1	1	1	1	1	1	0	1	8
J. M. Puente (2016)	1	1	1	0	0	1	0	1	1	6
Cem Somer Atabekoglu (2020)	1	1	0	1	1	1	1	0	1	7
G. Kunz (2005)	1	1	1	1	0	1	1	0	1	7
Silvia Vannuccini (2024)	1	1	0	1	1	1	1	0	1	7
Hatem Abu Hashim (2020)	1	1	1	0	0	1	0	1	1	6
G. Leyendecker (2015)	0	1	1	0	1	1	0	0	1	5
Harald Krentel (2022)	1	1	1	0	0	1	0	1	1	6
D. Vavilis (1996)	1	1	1	0	0	1	0	0	1	5
Sara Alson (2024)	1	1	0	1	1	1	1	1	1	8
Neal M.Lonky (2023)	1	1	1	1	1	1	1	0	1	8
A.A. Rouzi (2015)	1	1	1	0	1	0	0	0	1	5
Adeniran O. Fawole (2015)	1	1	1	1	1	1	1	0	1	8
Aidyn G. Salmanov (2024)	1	1	1	1	1	1	1	0	0	7
Alice Maraschini (2024)	0	1	1	0	1	1	0	0	0	4
Anne-ElodieMillischer (2023)	1	1	1	1	1	1	1	0	1	8
ARIEL FUENTES (2014)	1	1	1	0	1	0	0	0	1	5
Asdis Kristjansdottir (2023)	1	1	1	0	1	1	0	0	0	5
Ashley L. Gubbels (2020)	1	1	1	1	1	1	1	0	1	8
Ayae Yamamoto (2017)	1	1	1	1	1	1	1	1	0	8
Bahar Yuksel Ozgor (2023)	1	1	1	1	1	0	1	0	1	7
Bethan Swift (2023)	1	1	0	1	1	1	1	1	1	8
Camran Nezhat (2024)	1	1		1	1	1	1	1	0	7
Caroline J. Violette (2024)	1	1	0	1	1	1	1	0	1	7
Caterina Morassutto (2016)	1	1	1	1	1	1	1	0	1	8
CharlesChapron (2017)	1	1	1	1	1	1	1	0	1	8
Cynthia L. Leibson (2004)	1	1	0	1	1	1	1	1	0	7
David Mirkin (2007)	1	1	0	1	1	1	1	1	0	7
E. Bean (2022)	1	1	1	1	1	1	1	1	1	9
Engin Oral (2003)	1	1	1	1	1	0	1	0	1	7
Erika L. Mowers (2016)	1	1	1	1	1	1	1	1	0	8
F. Machado-Linde (2014)	1	1	1	1	1	1	1	1	1	9
Francis Manyori Bigambo (2022)	1	1	0	1	1	1	1	1	1	8
Germaine M. Buck Louis (2011)	1	1	1	1	1	1	1	0	0	7
Gruppo italiano (1994)	1	1	1	1	1	1	1	1	0	8
H. Jimbo (1997)	1	1	1	0	1	1	0	0	1	6
Hormoz Nassiri Kigloo (2024)	1	1	1	1	1	0	1	0	1	7
Hyunkyung Kim (2020)	1	1	0	1	1	1	1	0	1	7
Idhaliz Flores (2008)	0	1	1	0	1	0	0	0	1	4
Jacob Göhring (2022)	1	1	0	1	1	1	1	0	1	7
Jacob P. CHRIST (2021)	1	1	0	1	1	1	1	1	1	8
JanSunde (2020)	1	1	1	1	0	1	1	1	1	8
Jaron Bocker (1994)	1	1	1	0	1	0	0	0	1	5
K. K. CHU (1995)	1	1	1	1	1	0	1	0	1	7
K.C.Schliep (2015)	1	1	1	1	1	1	1	0	0	7
Kathleen G (1992)	1	1	1	1	1	1	1	1	1	9
Laura Medina-Perucha (2022)	0	1	1	1	0	1	1	1	1	7
Leonardi M (2020)	1	1	1	1	1	1	1	1	1	9
LorraineCamilleri (2011)	1	1	1	0	1	0	0	0	1	5
Louise Ruby Høj Illum (2022)	1	1	1	1	1	1	1	1	0	8
M.R. Laufer (1997)	1	1	0	1	1	1	1	0	1	7
M.Tissot (2017)	1	1	1	1	1	0	1	0	1	7
Mahesh J. Fuldeore (2015)	1	1	0	1	1	1	1	1	1	8
METE HAASE MOEN (1997)	1	1	0	1	1	0	1	1	1	7
Mette Haase Moen (1991)	1	1	1	1	1	0	1	0	1	7
Moamar Al-Jefout (2017)	1	1	0	1	1	0	1	0	1	6
Nadia Muhaidat (2021)	1	1	1	1	1	0	1	0	1	7
Nimmi Varghese (2024)	1	1	1	1	1	1	1	1	1	9
P. Chaggar (2023)	1	1	1	1	1	1	1	1	1	9
Patricia GiglioAyers (2024)	1	1	0	1	1	1	1	0	1	7
Peter von Theobald (2016)	1	1	1	1	1	0	1	1	1	8
Philippe R. Koninckx (2021)	1	1	1	1	1	1	1	1	1	9
Rebecca Reid (2019)	1	1	0	1	1	0	1	1	1	7
Roberto Matorras (2001)	1	1	1	1	1	1	1	1	1	9
Rowlands IJ (2021)	1	1	1	1	1	1	1	1	1	9
S. AJOSSA (1994)	0	1	1	1	1	0	1	0	0	5
Sara Alson (2022)	1	1	1	1	1	1	1	1	1	9
Sascha Abbas (2011)	0	1	1	1	1	0	1	1	1	7
Shunhe Lin (2020)	1	1	1	1	1	1	1	1	1	9
Simone Ferrero (2010)	1	1	1	1	1	1	1	1	0	8
Sofie Orlov (2022)	1	1	1	1	1	1	1	0	1	8
Sukhbir Singh (2020)	1	1	0	1	1	1	1	0	1	7
Sylvie berube (1998)	1	1	1	1	1	1	1	0	1	8
Tahir A.Mahmood (1991)	1	1	1	1	0	1	1	0	0	6
Tímea Csákvári (2023)	0	1	1	1	0	0	1	1	1	6
Vered H. Eisenberg (2018)	1	1	1	1	1	1	1	1	1	9
Vineet V. Mishra (2017)	1	1	1	1	1	1	1	1	1	9
Xingbang Zheng (2021)	1	1	1	1	1	1	1	1	1	9
Zannoni L (2024)	1	1	0	1	1	1	1	0	1	7
The JBI Checklist provides quality criteria for prevalence studies in eight distinct items. The table indicates which items have been fulfilled for each included study, respectively:
Q1: Were the criteria for inclusion in the sample clearly defined?
Q2: Were the study subjects and the setting described in detail?
Q3: Was the exposure measured in a valid and reliable way?
Q4: Were objective, standard criteria used for measurement of the condition?
Q5: Were confounding factors identified?
Q6: Were strategies to deal with confounding factors stated?
Q7: Were the outcomes measured in a valid and reliable way?
Q8: Was appropriate statistical analysis used?

## Sheet: Table S7
Table S7: Metaregression analysis of adenomyosis prevalence in the included studies
	Studies (n)	Coefficient	Standard error	95% lower	95% upper	z value	p value
Adenomyosis
Subtype of adenomyosis
Diffuse adenomyosis	8	Ref.
Focal adenomyosis	8	0.0176	0.0942	-0.167	0.2022	0.1871	0.8516
Hysterectomy
Benign and malignant diseases	10	Ref.
Benign disease	22	0.1729	0.0572	0.0608	0.285	3.022	0.0025
Malignant diseases	2	0.0647	0.122	-0.1744	0.3037	0.5302	0.596
Pregnancy-Related Hysterectomy	1	-0.15	0.1586	-0.4609	0.1609	-0.9455	0.3444
Different symptoms
AUB	13	Ref.
Dysmenorrhea	12	-0.0091	0.0769	-0.156	0.1378	-0.1211	0.9036
Dyspareunia	7	0.0379	0.0901	-0.1387	0.2146	0.421	0.6738
Pelvic pain	12	0.0703	0.0755	-0.0777	0.2183	0.9309	0.3519
Symptomatic	1	-0.3538	0.1873	-0.7209	0.0133	-1.8888	0.0589
Gravidity
Parous	7	Ref.
Nulliparity	7	-0.1195	0.0795	-0.2753	0.0363	-1.5034	0.1327
Diagnostic modality
Histologic pathology	94	Ref.
MRI	41	-0.0042	0.0579	-0.1177	0.1092	-0.0732	0.9417
US	17	-0.00418	0.0418	-0.1237	0.04	-1.0012	0.3167
Endometriosis
Subtype of endometriosis
DIE	4	Ref.
OMA	7	0.043	0.1152	-0.1829	0.2688	0.3731	0.7091
SPE	3	-0.0697	0.1402	-0.3444	0.2051	-0.4969	0.6193
Stages
I	7	Ref.
II	7	-0.1958	0.046	-0.286	-0.1057	-4.2572	<0.0001
III	7	-0.2275	0.046	-0.3177	-0.1374	-4.9466	<0.0001
IV	7	-0.2374	0.046	-0.3275	-0.1472	-5.1604	<0.0001
Diagnostic modality
Histopathology	10	Ref.
Laparoscopy	17	0.1677	0.1084	-0.0447	0.3801	1.5477	0.1217
Laparoscopy or Histopathology	9	0.0382	0.127	-0.2108	0.2872	0.301	0.7634
Self-reported	10	-0.2186	0.1207	-0.4552	0.018	-1.8108	0.0702
US	5	0.0134	0.1517	-0.2838	0.3107	0.0887	0.9293
MRI	3	0.0918	0.1821	-0.265	0.4486	0.5043	0.614
Other	14	-0.1579	0.1128	-0.3791	0.0632	-1.4	0.1615
Different symptoms
Dysmenorrhea	9	Ref.
Dyspareunia	8	-0.2255	0.1347	-0.4895	0.0384	-1.6747	0.094
Pelvic pain	12	-0.1423	0.1203	-0.3781	0.0935	-1.1828	0.2369
Different population
Nulliparous	23	Ref.
Parous	11	-0.0909	0.0886	-0.2646	0.0827	-1.026	0.3049
Abbreviations: US, Ultrasound; MRI, Magnetic Resonance Imaging; AUB, Abnormal uterine bleeding; Ref, Reference.

## Sheet: Table S8
Table S8: Sensitivity analysis of studies on endometriosis
	Studies (n)	Prevalence (95% CI)	Tau2	I2	p value
Diagnostic modality
Laparoscopy or Histopathology	8	0.25 (0.07-0.48)	0.1248	0.999	<0.0001
Different population
Parous	11	0.22 (0.11-0.34)	0.0666	0.985	<0.0001
Nulliparous	12	0.27 (0.16-0.40)	0.0552	0.988	<0.0001
Symptomatic women
Dysmenorrhea	8	0.47 (0.25-0.70)	0.1037	0.997	<0.0001
Pelvic pain	11	0.28 (0.16-0.41)	0.049	0.995	<0.0001
Dyspareunia	7	0.20 (0.05-0.40)	0.0462	0.996	<0.0001
The results of the sensitivity analysis after removing the two low-quality papers by Idhaliz Flores (2008) and Alice Maraschini (2024)
